# Supplementary material for: PGC-1β and ERRα Promote Glutamine Metabolism and Colorectal Cancer Survival via Transcriptional Upregulation of PCK2
Source: Cancers (Basel). 2022 Oct 5;14(19):4879. doi: 10.3390/cancers14194879 (PMC9562873; doi:10.3390/cancers14194879)
Supplement: Supplementary file 1 [file cancers-14-04879-s001.zip]

Archive with 1 entries (1 files):
- cancers-1920605-supplementary.pdf
